# Supplementary material for: The CSF1+ tumor cell–SPP1+ macrophage axis drives gastric cancer progression and immunotherapy resistance
Source: Front Immunol. 2026 Jun 16;17:1817573. doi: 10.3389/fimmu.2026.1817573 (PMC13314632; doi:10.3389/fimmu.2026.1817573)
Supplement: Supplementary file 1 [file DataSheet1.zip]

Archive with 22 entries (16 files):
- 0h/
- 0h/nc-2/
- 0h/nc-2/图像_65668.tif
- 0h/nc-2/图像_65669.tif
- 0h/nc-2/图像_65670.tif
- 0h/nc-2/图像_65671.tif
- 0h/si-1/
- 0h/si-1/图像_65680.tif
- 0h/si-1/图像_65681.tif
- 0h/si-1/图像_65682.tif
- 0h/si-1/图像_65683.tif
- 48h/
- 48h/nc-2/
- 48h/nc-2/图像_66650.jpg
- 48h/nc-2/图像_66651.jpg
- 48h/nc-2/图像_66652.jpg
- 48h/nc-2/图像_66653.jpg
- 48h/sirna-1/
- 48h/sirna-1/图像_65941.jpg
- 48h/sirna-1/图像_65942.jpg
- 48h/sirna-1/图像_65943.jpg
- 48h/sirna-1/图像_65944.jpg
