# Supplementary material for: The CSF1+ tumor cell–SPP1+ macrophage axis drives gastric cancer progression and immunotherapy resistance
Source: Front Immunol. 2026 Jun 16;17:1817573. doi: 10.3389/fimmu.2026.1817573 (PMC13314632; doi:10.3389/fimmu.2026.1817573)
Supplement: Supplementary file 2 [file DataSheet2.zip]

Archive with 18 entries (12 files):
- invasion/
- invasion/nc/
- invasion/nc/Rep1.jpg
- invasion/nc/Rep2.jpg
- invasion/nc/Rep3.jpg
- invasion/sirna/
- invasion/sirna/Rep1.jpg
- invasion/sirna/Rep2.jpg
- invasion/sirna/Rep3.jpg
- Migration/
- Migration/nc/
- Migration/nc/Rep1.jpg
- Migration/nc/Rep2.jpg
- Migration/nc/Rep3.jpg
- Migration/sirna/
- Migration/sirna/Rep1.jpg
- Migration/sirna/Rep2.jpg
- Migration/sirna/Rep3.jpg
