# Supplementary material for: The CSF1+ tumor cell–SPP1+ macrophage axis drives gastric cancer progression and immunotherapy resistance
Source: Front Immunol. 2026 Jun 16;17:1817573. doi: 10.3389/fimmu.2026.1817573 (PMC13314632; doi:10.3389/fimmu.2026.1817573)
Supplement: Supplementary file 3 [file DataSheet3.zip]

Archive with 3 entries (3 files):
- CSF1.tif
- GAPDH.tif
- WB.pdf
